# Supplementary material for: DNA methylome profiling of all-cause mortality in comparison with age-associated methylation patterns
Source: Clin Epigenetics. 2019 Feb 8;11:23. doi: 10.1186/s13148-019-0622-4 (PMC6368749; doi:10.1186/s13148-019-0622-4)
Supplement: Supplementary file 4 — Table S3 List of pathways enriched by positive mortality association CpGs with FDR < 0.05. (XLSX 37 kb) [file 13148_2019_622_MOESM4_ESM.xlsx]

## Sheet: Sheet1
Gene Set Name	# Genes in Gene Set (K)	Description	# Genes in Overlap (k)	k/K	p-value	FDR q-value
NABA_MATRISOME	1028	Ensemble of genes encoding extracellular matrix and extracellular matrix-associated proteins	65	632	2.26e-14	3e-11
REACTOME_DEVELOPMENTAL_BIOLOGY	396	Genes involved in Developmental Biology	34	859	9.81e-11	6.52e-08
NABA_MATRISOME_ASSOCIATED	753	Ensemble of genes encoding ECM-associated proteins including ECM-affilaited proteins, ECM regulators and secreted factors	42	558	2.19e-07	9.69e-05
REACTOME_AXON_GUIDANCE	251	Genes involved in Axon guidance	22	876	6.73e-07	0.000199
NABA_CORE_MATRISOME	275	Ensemble of genes encoding core extracellular matrix including ECM glycoproteins, collagens and proteoglycans	23	836	7.5e-07	0.000199
KEGG_FOCAL_ADHESION	201	Focal adhesion	19	945	2.11e-06	0.000468
PID_RAC1_REG_PATHWAY	38	Regulation of RAC1 activity	9	2368	4.07e-06	0.000772
REACTOME_HEMOSTASIS	466	Genes involved in Hemostasis	29	622	6.81e-06	0.00113
PID_RHOA_REG_PATHWAY	46	Regulation of RhoA activity	9	1957	2.39e-05	0.00353
REACTOME_SIGNALLING_BY_NGF	217	Genes involved in Signalling by NGF	18	829	3.55e-05	0.00471
KEGG_MAPK_SIGNALING_PATHWAY	267	MAPK signaling pathway	20	749	4.18e-05	0.00505
NABA_ECM_GLYCOPROTEINS	196	Genes encoding structural ECM glycoproteins	16	816	0.000193	0.0214
REACTOME_METABOLISM_OF_LIPIDS_AND_LIPOPROTEINS	478	Genes involved in Metabolism of lipids and lipoproteins	26	544	0.000388	0.0397
KEGG_ECM_RECEPTOR_INTERACTION	84	ECM-receptor interaction	10	119	0.000601	0.0571
ST_GA13_PATHWAY	37	G alpha 13 Pathway	7	1892	0.000676	0.0585
KEGG_ALZHEIMERS_DISEASE	169	Alzheimer's disease	14	828	0.000705	0.0585
PID_MTOR_4PATHWAY	69	mTOR signaling pathway	9	1304	0.000821	0.0642
PID_RXR_VDR_PATHWAY	26	RXR and RAR heterodimerization with other nuclear receptor	6	2308	0.000925	0.0683
REACTOME_NA_CL_DEPENDENT_NEUROTRANSMITTER_TRANSPORTERS	17	Genes involved in Na? dependent neurotransmitter transporters	5	2941	0.00147	0.102
PID_ATF2_PATHWAY	59	ATF-2 transcription factor network	8	1356	0.00196	0.13
REACTOME_DOWNSTREAM_SIGNALING_EVENTS_OF_B_CELL_RECEPTOR_BCR	97	Genes involved in Downstream Signaling Events Of B Cell Receptor (BCR)	10	1031	0.00218	0.134
REACTOME_CELL_DEATH_SIGNALLING_VIA_NRAGE_NRIF_AND_NADE	60	Genes involved in Cell death signalling via NRAGE, NRIF and NADE	8	1333	0.00222	0.134
PID_RHOA_PATHWAY	45	RhoA signaling pathway	7	1556	0.0026	0.147
BIOCARTA_MYOSIN_PATHWAY	31	PKC-catalyzed phosphorylation of inhibitory phosphoprotein of myosin phosphatase	6	1935	0.00272	0.147
PID_BETA_CATENIN_NUC_PATHWAY	80	Regulation of nuclear beta catenin signaling and target gene transcription	9	1125	0.00277	0.147
REACTOME_FATTY_ACID_TRIACYLGLYCEROL_AND_KETONE_BODY_METABOLISM	168	Genes involved in Fatty acid, triacylglycerol, and ketone body metabolism	13	774	0.00306	0.156
KEGG_NEUROACTIVE_LIGAND_RECEPTOR_INTERACTION	272	Neuroactive ligand-receptor interaction	17	625	0.00322	0.158
PID_REG_GR_PATHWAY	82	Glucocorticoid receptor regulatory network	9	1098	0.00339	0.161
REACTOME_NCAM_SIGNALING_FOR_NEURITE_OUT_GROWTH	64	Genes involved in NCAM signaling for neurite out-growth	8	125	0.00358	0.164
REACTOME_APOPTOSIS	148	Genes involved in Apoptosis	12	811	0.00388	0.172
REACTOME_SIGNALING_BY_THE_B_CELL_RECEPTOR_BCR	126	Genes involved in Signaling by the B Cell Receptor (BCR)	11	873	0.00411	0.176
REACTOME_ORC1_REMOVAL_FROM_CHROMATIN	67	Genes involved in Orc1 removal from chromatin	8	1194	0.00501	0.205
KEGG_AXON_GUIDANCE	129	Axon guidance	11	853	0.0051	0.205
REACTOME_PLATELET_ACTIVATION_SIGNALING_AND_AGGREGATION	208	Genes involved in Platelet activation, signaling and aggregation	14	673	0.00712	0.274
KEGG_CELL_ADHESION_MOLECULES_CAMS	134	Cell adhesion molecules (CAMs)	11	821	0.00722	0.274
REACTOME_G_ALPHA_Q_SIGNALLING_EVENTS	184	Genes involved in G alpha (q) signalling events	13	707	0.00783	0.28
REACTOME_SIGNALING_BY_RHO_GTPASES	113	Genes involved in Signaling by Rho GTPases	10	885	0.00812	0.28
NABA_ECM_REGULATORS	238	Genes encoding enzymes and their regulators involved in the remodeling of the extracellular matrix	15	63	0.00838	0.28
REACTOME_TRANSMEMBRANE_TRANSPORT_OF_SMALL_MOLECULES	413	Genes involved in Transmembrane transport of small molecules	21	508	0.00839	0.28
REACTOME_TRANSCRIPTIONAL_REGULATION_OF_WHITE_ADIPOCYTE_DIFFERENTIATION	72	Genes involved in Transcriptional Regulation of White Adipocyte Differentiation	8	1111	0.00844	0.28
REACTOME_G_ALPHA1213_SIGNALLING_EVENTS	74	Genes involved in G alpha (12/13) signalling events	8	1081	0.0103	0.329
REACTOME_NCAM1_INTERACTIONS	39	Genes involved in NCAM1 interactions	6	1538	0.0106	0.329
KEGG_REGULATION_OF_ACTIN_CYTOSKELETON	216	Regulation of actin cytoskeleton	14	648	0.0106	0.329
REACTOME_REGULATION_OF_APOPTOSIS	58	Genes involved in Regulation of Apoptosis	7	1207	0.0138	0.416
REACTOME_NETRIN1_SIGNALING	41	Genes involved in Netrin-1 signaling	6	1463	0.0141	0.416
REACTOME_AMINE_COMPOUND_SLC_TRANSPORTERS	27	Genes involved in Amine compound SLC transporters	5	1852	0.0162	0.469
REACTOME_NRAGE_SIGNALS_DEATH_THROUGH_JNK	43	Genes involved in NRAGE signals death through JNK	6	1395	0.0185	0.522
REACTOME_P75_NTR_RECEPTOR_MEDIATED_SIGNALLING	81	Genes involved in p75 NTR receptor-mediated signalling	8	988	0.0194	0.528
BIOCARTA_PROTEASOME_PATHWAY	28	Proteasome Complex	5	1786	0.0195	0.528
REACTOME_SIGNALING_BY_NOTCH	103	Genes involved in Signaling by NOTCH	9	874	0.0201	0.535
BIOCARTA_SHH_PATHWAY	16	Sonic Hedgehog (Shh) Pathway	4	25	0.0222	0.579
REACTOME_GASTRIN_CREB_SIGNALLING_PATHWAY_VIA_PKC_AND_MAPK	205	Genes involved in Gastrin-CREB signalling pathway via PKC and MAPK	13	634	0.023	0.584
PID_ERBB1_DOWNSTREAM_PATHWAY	105	ErbB1 downstream signaling	9	857	0.0233	0.584
REACTOME_CELL_CYCLE_MITOTIC	325	Genes involved in Cell Cycle, Mitotic	17	523	0.0277	0.683
REACTOME_ASSEMBLY_OF_THE_PRE_REPLICATIVE_COMPLEX	65	Genes involved in Assembly of the pre-replicative complex	7	1077	0.0284	0.686
KEGG_NOTCH_SIGNALING_PATHWAY	47	Notch signaling pathway	6	1277	0.0304	0.692
PID_LKB1_PATHWAY	47	LKB1 signaling events	6	1277	0.0304	0.692
REACTOME_S_PHASE	109	Genes involved in S Phase	9	826	0.0308	0.692
KEGG_PATHWAYS_IN_CANCER	328	Pathways in cancer	17	518	0.0308	0.692
PID_INTEGRIN1_PATHWAY	66	Beta1 integrin cell surface interactions	7	1061	0.0312	0.692
KEGG_TIGHT_JUNCTION	134	Tight junction	10	746	0.033	0.72
BIOCARTA_TEL_PATHWAY	18	Telomeres, Telomerase, Cellular Aging, and Immortality	4	2222	0.0362	0.776
REACTOME_POST_TRANSLATIONAL_PROTEIN_MODIFICATION	188	Genes involved in Post-translational protein modification	12	638	0.0372	0.785
REACTOME_NUCLEAR_RECEPTOR_TRANSCRIPTION_PATHWAY	49	Genes involved in Nuclear Receptor transcription pathway	6	1224	0.0383	0.796
KEGG_INSULIN_SIGNALING_PATHWAY	137	Insulin signaling pathway	10	73	0.0394	0.806
REACTOME_SIGNALING_BY_ERBB4	90	Genes involved in Signaling by ERBB4	8	889	0.0401	0.808
KEGG_PANCREATIC_CANCER	70	Pancreatic cancer	7	1	0.0449	0.879
REACTOME_DNA_REPLICATION	192	Genes involved in DNA Replication	12	625	0.045	0.879
KEGG_VASCULAR_SMOOTH_MUSCLE_CONTRACTION	115	Vascular smooth muscle contraction	9	783	0.0458	0.883
REACTOME_SYNTHESIS_OF_DNA	92	Genes involved in Synthesis of DNA	8	87	0.0465	0.884
PID_IL2_PI3K_PATHWAY	34	IL2 signaling events mediated by PI3K	5	1471	0.05	0.923
REACTOME_ION_TRANSPORT_BY_P_TYPE_ATPASES	34	Genes involved in Ion transport by P-type ATPases	5	1471	0.05	0.923
NABA_SECRETED_FACTORS	344	Genes encoding secreted soluble factors	17	494	0.053	0.953
KEGG_MTOR_SIGNALING_PATHWAY	52	mTOR signaling pathway	6	1154	0.0531	0.953
REACTOME_TRANSPORT_OF_INORGANIC_CATIONS_ANIONS_AND_AMINO_ACIDS_OLIGOPEPTIDES	94	Genes involved in Transport of inorganic cations/anions and amino acids/oligopeptides	8	851	0.0538	0.953
REACTOME_MITOTIC_M_M_G1_PHASES	172	Genes involved in Mitotic M-M/G1 phases	11	64	0.0634	1.11
PID_P38_MK2_PATHWAY	21	p38 signaling mediated by MAPKAP kinases	4	1905	0.0676	1.17
REACTOME_GPCR_DOWNSTREAM_SIGNALING	805	Genes involved in GPCR downstream signaling	30	373	0.0735	1.25
REACTOME_CELL_CYCLE	421	Genes involved in Cell Cycle	19	451	0.0774	1.3
REACTOME_SIGNALING_BY_GPCR	920	Genes involved in Signaling by GPCR	33	359	0.0784	1.3
REACTOME_CDT1_ASSOCIATION_WITH_THE_CDC6_ORC_ORIGIN_COMPLEX	56	Genes involved in CDT1 association with the CDC6:ORC:origin complex	6	1071	0.0792	1.3
REACTOME_PI3K_EVENTS_IN_ERBB4_SIGNALING	38	Genes involved in PI3K events in ERBB4 signaling	5	1316	0.0845	1.35
REACTOME_TRIGLYCERIDE_BIOSYNTHESIS	38	Genes involved in Triglyceride Biosynthesis	5	1316	0.0845	1.35
NABA_BASEMENT_MEMBRANES	40	Genes encoding structural components of basement membranes	5	125	0.107	1.69
REACTOME_M_G1_TRANSITION	81	Genes involved in M/G1 Transition	7	864	0.108	1.69
PID_P38_GAMMA_DELTA_PATHWAY	11	Signaling mediated by p38-gamma and p38-delta	3	2727	0.111	1.71
BIOCARTA_NOS1_PATHWAY	24	Nitric Oxide Signaling Pathway	4	1667	0.115	1.75
REACTOME_ADAPTIVE_IMMUNE_SYSTEM	539	Genes involved in Adaptive Immune System	22	408	0.116	1.75
REACTOME_ER_PHAGOSOME_PATHWAY	61	Genes involved in ER-Phagosome pathway	6	984	0.125	1.86
KEGG_SMALL_CELL_LUNG_CANCER	84	Small cell lung cancer	7	833	0.134	1.94
REACTOME_EFFECTS_OF_PIP2_HYDROLYSIS	25	Genes involved in Effects of PIP2 hydrolysis	4	16	0.134	1.94
KEGG_COLORECTAL_CANCER	62	Colorectal cancer	6	968	0.136	1.94
PID_TRKR_PATHWAY	62	Neurotrophic factor-mediated Trk receptor signaling	6	968	0.136	1.94
KEGG_HYPERTROPHIC_CARDIOMYOPATHY_HCM	85	Hypertrophic cardiomyopathy (HCM)	7	824	0.144	2.01
REACTOME_AKT_PHOSPHORYLATES_TARGETS_IN_THE_CYTOSOL	12	Genes involved in AKT phosphorylates targets in the cytosol	3	25	0.145	2.01
REACTOME_DOWNREGULATION_OF_ERBB2_ERBB3_SIGNALING	12	Genes involved in Downregulation of ERBB2:ERBB3 signaling	3	25	0.145	2.01
BIOCARTA_BAD_PATHWAY	26	Regulation of BAD phosphorylation	4	1538	0.156	2.12
PID_INSULIN_GLUCOSE_PATHWAY	26	Insulin-mediated glucose transport	4	1538	0.156	2.12
REACTOME_MITOTIC_G1_G1_S_PHASES	137	Genes involved in Mitotic G1-G1/S phases	9	657	0.16	2.12
REACTOME_NGF_SIGNALLING_VIA_TRKA_FROM_THE_PLASMA_MEMBRANE	137	Genes involved in NGF signalling via TRKA from the plasma membrane	9	657	0.16	2.12
REACTOME_METABOLISM_OF_PROTEINS	518	Genes involved in Metabolism of proteins	21	405	0.161	2.12
NABA_COLLAGENS	44	Genes encoding collagen proteins	5	1136	0.166	2.14
REACTOME_PI3K_EVENTS_IN_ERBB2_SIGNALING	44	Genes involved in PI3K events in ERBB2 signaling	5	1136	0.166	2.14
REACTOME_G1_S_TRANSITION	112	Genes involved in G1/S Transition	8	714	0.169	2.16
REACTOME_CYCLIN_E_ASSOCIATED_EVENTS_DURING_G1_S_TRANSITION_	65	Genes involved in Cyclin E associated events during G1/S transition	6	923	0.174	2.2
SIG_IL4RECEPTOR_IN_B_LYPHOCYTES	27	Genes related to IL4 rceptor signaling in B lymphocytes	4	1481	0.181	2.26
REACTOME_MRNA_SPLICING_MINOR_PATHWAY	45	Genes involved in mRNA Splicing - Minor Pathway	5	1111	0.184	2.26
ST_DIFFERENTIATION_PATHWAY_IN_PC12_CELLS	45	Differentiation Pathway in PC12 Cells; this is a specific case of PAC1 Receptor Pathway.	5	1111	0.184	2.26
REACTOME_CASPASE_MEDIATED_CLEAVAGE_OF_CYTOSKELETAL_PROTEINS	13	Genes involved in Caspase-mediated cleavage of cytoskeletal proteins	3	2308	0.186	2.27
REACTOME_IMMUNE_SYSTEM	933	Genes involved in Immune System	32	343	0.19	2.29
KEGG_N_GLYCAN_BIOSYNTHESIS	46	N-Glycan biosynthesis	5	1087	0.203	2.41
PID_A6B1_A6B4_INTEGRIN_PATHWAY	46	a6b1 and a6b4 Integrin signaling	5	1087	0.203	2.41
ST_GAQ_PATHWAY	28	G alpha q Pathway	4	1429	0.207	2.44
NABA_ECM_AFFILIATED	171	Genes encoding proteins affiliated structurally or functionally to extracellular matrix proteins	10	585	0.214	2.5
REACTOME_PIP3_ACTIVATES_AKT_SIGNALING	29	Genes involved in PIP3 activates AKT signaling	4	1379	0.237	2.7
REACTOME_PKB_MEDIATED_EVENTS	29	Genes involved in PKB-mediated events	4	1379	0.237	2.7
KEGG_PROTEASOME	48	Proteasome	5	1042	0.245	2.7
PID_AJDISS_2PATHWAY	48	Posttranslational regulation of adherens junction stability and dissassembly	5	1042	0.245	2.7
PID_HES_HEY_PATHWAY	48	Notch-mediated HES/HEY network	5	1042	0.245	2.7
REACTOME_CDK_MEDIATED_PHOSPHORYLATION_AND_REMOVAL_OF_CDC6	48	Genes involved in CDK-mediated phosphorylation and removal of Cdc6	5	1042	0.245	2.7
REACTOME_CROSS_PRESENTATION_OF_SOLUBLE_EXOGENOUS_ANTIGENS_ENDOSOMES	48	Genes involved in Cross-presentation of soluble exogenous antigens (endosomes)	5	1042	0.245	2.7
REACTOME_SIGNALING_BY_NOTCH1	70	Genes involved in Signaling by NOTCH1	6	857	0.254	2.77
PID_ARF6_TRAFFICKING_PATHWAY	49	Arf6 trafficking events	5	102	0.269	2.79
PID_FOXO_PATHWAY	49	FoxO family signaling	5	102	0.269	2.79
REACTOME_REGULATION_OF_ORNITHINE_DECARBOXYLASE_ODC	49	Genes involved in Regulation of ornithine decarboxylase (ODC)	5	102	0.269	2.79
KEGG_O_GLYCAN_BIOSYNTHESIS	30	O-Glycan biosynthesis	4	1333	0.269	2.79
PID_CDC42_REG_PATHWAY	30	Regulation of CDC42 activity	4	1333	0.269	2.79
PID_RAS_PATHWAY	30	Regulation of Ras family activation	4	1333	0.269	2.79
REACTOME_HIV_INFECTION	207	Genes involved in HIV Infection	11	531	0.279	2.87
KEGG_CALCIUM_SIGNALING_PATHWAY	178	Calcium signaling pathway	10	562	0.287	2.89
BIOCARTA_HSP27_PATHWAY	15	Stress Induction of HSP Regulation	3	2	0.287	2.89
KEGG_GLYCOSPHINGOLIPID_BIOSYNTHESIS_GANGLIO_SERIES	15	Glycosphingolipid biosynthesis - ganglio series	3	2	0.287	2.89
REACTOME_SIGNALING_BY_PDGF	122	Genes involved in Signaling by PDGF	8	656	0.289	2.89
REACTOME_GPVI_MEDIATED_ACTIVATION_CASCADE	31	Genes involved in GPVI-mediated activation cascade	4	129	0.304	3.02
REACTOME_SLC_MEDIATED_TRANSMEMBRANE_TRANSPORT	241	Genes involved in SLC-mediated transmembrane transport	12	498	0.312	3.07
KEGG_VIRAL_MYOCARDITIS	73	Viral myocarditis	6	822	0.314	3.07
REACTOME_AUTODEGRADATION_OF_THE_E3_UBIQUITIN_LIGASE_COP1	51	Genes involved in Autodegradation of the E3 ubiquitin ligase COP1	5	98	0.321	3.07
REACTOME_P53_INDEPENDENT_G1_S_DNA_DAMAGE_CHECKPOINT	51	Genes involved in p53-Independent G1/S DNA damage checkpoint	5	98	0.321	3.07
REACTOME_SCF_BETA_TRCP_MEDIATED_DEGRADATION_OF_EMI1	51	Genes involved in SCF-beta-TrCP mediated degradation of Emi1	5	98	0.321	3.07
REACTOME_POTASSIUM_CHANNELS	98	Genes involved in Potassium Channels	7	714	0.324	3.07
PID_NETRIN_PATHWAY	32	Netrin-mediated signaling events	4	125	0.342	3.18
PID_SYNDECAN_4_PATHWAY	32	Syndecan-4-mediated signaling events	4	125	0.342	3.18
BIOCARTA_ACH_PATHWAY	16	Role of nicotinic acetylcholine receptors in the regulation of apoptosis	3	1875	0.349	3.18
BIOCARTA_BCELLSURVIVAL_PATHWAY	16	B Cell Survival Pathway	3	1875	0.349	3.18
BIOCARTA_P53_PATHWAY	16	p53 Signaling Pathway	3	1875	0.349	3.18
REACTOME_VIF_MEDIATED_DEGRADATION_OF_APOBEC3G	52	Genes involved in Vif-mediated degradation of APOBEC3G	5	962	0.349	3.18
KEGG_ADHERENS_JUNCTION	75	Adherens junction	6	8	0.359	3.22
PID_AVB3_INTEGRIN_PATHWAY	75	Integrins in angiogenesis	6	8	0.359	3.22
PID_AR_TF_PATHWAY	53	Regulation of Androgen receptor activity	5	943	0.38	3.33
REACTOME_DESTABILIZATION_OF_MRNA_BY_AUF1_HNRNP_D0	53	Genes involved in Destabilization of mRNA by AUF1 (hnRNP D0)	5	943	0.38	3.33
KEGG_PHOSPHATIDYLINOSITOL_SIGNALING_SYSTEM	76	Phosphatidylinositol signaling system	6	789	0.384	3.33
REACTOME_ANTIGEN_PROCESSING_CROSS_PRESENTATION	76	Genes involved in Antigen processing-Cross presentation	6	789	0.384	3.33
PID_NCADHERIN_PATHWAY	33	N-cadherin signaling events	4	1212	0.384	3.33
PID_NFAT_3PATHWAY	54	Role of Calcineurin-dependent NFAT signaling in lymphocytes	5	926	0.412	3.55
REACTOME_RAS_ACTIVATION_UOPN_CA2_INFUX_THROUGH_NMDA_RECEPTOR	17	Genes involved in Ras activation uopn Ca2 infux through NMDA receptor	3	1765	0.417	3.58
ST_WNT_BETA_CATENIN_PATHWAY	34	Wnt/beta-catenin Pathway	4	1176	0.428	3.65
REACTOME_CELL_JUNCTION_ORGANIZATION	78	Genes involved in Cell junction organization	6	769	0.436	3.69
REACTOME_ION_CHANNEL_TRANSPORT	55	Genes involved in Ion channel transport	5	909	0.446	3.75
REACTOME_FACTORS_INVOLVED_IN_MEGAKARYOCYTE_DEVELOPMENT_AND_PLATELET_PRODUCTION	132	Genes involved in Factors involved in megakaryocyte development and platelet production	8	606	0.466	3.9
KEGG_HEDGEHOG_SIGNALING_PATHWAY	56	Hedgehog signaling pathway	5	893	0.482	3.98
REACTOME_SCFSKP2_MEDIATED_DEGRADATION_OF_P27_P21	56	Genes involved in SCF(Skp2)-mediated degradation of p27/p21	5	893	0.482	3.98
REACTOME_ENERGY_DEPENDENT_REGULATION_OF_MTOR_BY_LKB1_AMPK	18	Genes involved in Energy dependent regulation of mTOR by LKB1-AMPK	3	1667	0.493	4.05
REACTOME_P53_DEPENDENT_G1_DNA_DAMAGE_RESPONSE	57	Genes involved in p53-Dependent G1 DNA Damage Response	5	877	0.52	4.24
ST_INTEGRIN_SIGNALING_PATHWAY	82	Integrin Signaling Pathway	6	732	0.557	4.48
BIOCARTA_HIVNEF_PATHWAY	58	HIV-I Nef: negative effector of Fas and TNF	5	862	0.56	4.48
REACTOME_COLLAGEN_FORMATION	58	Genes involved in Collagen formation	5	862	0.56	4.48
BIOCARTA_MTA3_PATHWAY	19	Downregulated of MTA-3 in ER-negative Breast Tumors	3	1579	0.578	4.58
BIOCARTA_PAR1_PATHWAY	37	Thrombin signaling and protease-activated receptors	4	1081	0.582	4.58
PID_FRA_PATHWAY	37	Validated transcriptional targets of AP1 family members Fra1 and Fra2	4	1081	0.582	4.58
REACTOME_O_LINKED_GLYCOSYLATION_OF_MUCINS	59	Genes involved in O-linked glycosylation of mucins	5	847	0.602	4.7
PID_CMYB_PATHWAY	84	C-MYB transcription factor network	6	714	0.626	4.83
REACTOME_REGULATION_OF_MRNA_STABILITY_BY_PROTEINS_THAT_BIND_AU_RICH_ELEMENTS	84	Genes involved in Regulation of mRNA Stability by Proteins that Bind AU-rich Elements	6	714	0.626	4.83
REACTOME_GAB1_SIGNALOSOME	38	Genes involved in GAB1 signalosome	4	1053	0.641	4.87
REACTOME_NUCLEAR_SIGNALING_BY_ERBB4	38	Genes involved in Nuclear signaling by ERBB4	4	1053	0.641	4.87
REACTOME_PI3K_AKT_ACTIVATION	38	Genes involved in PI3K/AKT activation	4	1053	0.641	4.87

## Sheet: Table_S3_positive_mortality_ass
Gene Set Name # Genes in Gene Set (K) Description # Genes in Overlap (k) k/K p-value FDR q-value
NABA_MATRISOME 1028 Ensemble of genes encoding extracellular matrix and extracellular matrix-associated proteins 65 0.0632 2.26E-16 3.00E-13
REACTOME_DEVELOPMENTAL_BIOLOGY 396 Genes involved in Developmental Biology 34 0.0859 9.81E-13 6.52E-10
NABA_MATRISOME_ASSOCIATED 753 Ensemble of genes encoding ECM-associated proteins including ECM-affilaited proteins	ECM regulators and secreted factors 42 0.0558 2.19E-09 9.69E-07
REACTOME_AXON_GUIDANCE 251 Genes involved in Axon guidance 22 0.0876 6.73E-09 1.99E-06
NABA_CORE_MATRISOME 275 Ensemble of genes encoding core extracellular matrix including ECM glycoproteins	collagens and proteoglycans 23 0.0836 7.50E-09 1.99E-06
KEGG_FOCAL_ADHESION 201 Focal adhesion 19 0.0945 2.11E-08 4.68E-06
PID_RAC1_REG_PATHWAY 38 Regulation of RAC1 activity 9 0.2368 4.07E-08 7.72E-06
REACTOME_HEMOSTASIS 466 Genes involved in Hemostasis 29 0.0622 6.81E-08 1.13E-05
PID_RHOA_REG_PATHWAY 46 Regulation of RhoA activity 9 0.1957 2.39E-07 3.53E-05
REACTOME_SIGNALLING_BY_NGF 217 Genes involved in Signalling by NGF 18 0.0829 3.55E-07 4.71E-05
KEGG_MAPK_SIGNALING_PATHWAY 267 MAPK signaling pathway 20 0.0749 4.18E-07 5.05E-05
NABA_ECM_GLYCOPROTEINS 196 Genes encoding structural ECM glycoproteins 16 0.0816 1.93E-06 2.14E-04
REACTOME_METABOLISM_OF_LIPIDS_AND_LIPOPROTEINS 478 Genes involved in Metabolism of lipids and lipoproteins 26 0.0544 3.88E-06 3.97E-04
KEGG_ECM_RECEPTOR_INTERACTION 84 ECM-receptor interaction 10 0.119 6.01E-06 5.71E-04
ST_GA13_PATHWAY 37 G alpha 13 Pathway 7 0.1892 6.76E-06 5.85E-04
KEGG_ALZHEIMERS_DISEASE 169 Alzheimer's disease 14 0.0828 7.05E-06 5.85E-04
PID_MTOR_4PATHWAY 69 mTOR signaling pathway 9 0.1304 8.21E-06 6.42E-04
PID_RXR_VDR_PATHWAY 26 RXR and RAR heterodimerization with other nuclear receptor 6 0.2308 9.25E-06 6.83E-04
REACTOME_NA_CL_DEPENDENT_NEUROTRANSMITTER_TRANSPORTERS 17 Genes involved in Na? dependent neurotransmitter transporters 5 0.2941 1.47E-05 1.02E-03
PID_ATF2_PATHWAY 59 ATF-2 transcription factor network 8 0.1356 1.96E-05 1.30E-03
REACTOME_DOWNSTREAM_SIGNALING_EVENTS_OF_B_CELL_RECEPTOR_BCR 97 Genes involved in Downstream Signaling Events Of B Cell Receptor (BCR) 10 0.1031 2.18E-05 1.34E-03
REACTOME_CELL_DEATH_SIGNALLING_VIA_NRAGE_NRIF_AND_NADE 60 Genes involved in Cell death signalling via NRAGE	NRIF and NADE 8 0.1333 2.22E-05 1.34E-03
PID_RHOA_PATHWAY 45 RhoA signaling pathway 7 0.1556 2.60E-05 1.47E-03
BIOCARTA_MYOSIN_PATHWAY 31 PKC-catalyzed phosphorylation of inhibitory phosphoprotein of myosin phosphatase 6 0.1935 2.72E-05 1.47E-03
PID_BETA_CATENIN_NUC_PATHWAY 80 Regulation of nuclear beta catenin signaling and target gene transcription 9 0.1125 2.77E-05 1.47E-03
REACTOME_FATTY_ACID_TRIACYLGLYCEROL_AND_KETONE_BODY_METABOLISM 168 Genes involved in Fatty acid	triacylglycerol	and ketone body metabolism 13 0.0774 3.06E-05 1.56E-03
KEGG_NEUROACTIVE_LIGAND_RECEPTOR_INTERACTION 272 Neuroactive ligand-receptor interaction 17 0.0625 3.22E-05 1.58E-03
PID_REG_GR_PATHWAY 82 Glucocorticoid receptor regulatory network 9 0.1098 3.39E-05 1.61E-03
REACTOME_NCAM_SIGNALING_FOR_NEURITE_OUT_GROWTH 64 Genes involved in NCAM signaling for neurite out-growth 8 0.125 3.58E-05 1.64E-03
REACTOME_APOPTOSIS 148 Genes involved in Apoptosis 12 0.0811 3.88E-05 1.72E-03
REACTOME_SIGNALING_BY_THE_B_CELL_RECEPTOR_BCR 126 Genes involved in Signaling by the B Cell Receptor (BCR) 11 0.0873 4.11E-05 1.76E-03
REACTOME_ORC1_REMOVAL_FROM_CHROMATIN 67 Genes involved in Orc1 removal from chromatin 8 0.1194 5.01E-05 2.05E-03
KEGG_AXON_GUIDANCE 129 Axon guidance 11 0.0853 5.10E-05 2.05E-03
REACTOME_PLATELET_ACTIVATION_SIGNALING_AND_AGGREGATION 208 Genes involved in Platelet activation	signaling and aggregation 14 0.0673 7.12E-05 2.74E-03
KEGG_CELL_ADHESION_MOLECULES_CAMS 134 Cell adhesion molecules (CAMs) 11 0.0821 7.22E-05 2.74E-03
REACTOME_G_ALPHA_Q_SIGNALLING_EVENTS 184 Genes involved in G alpha (q) signalling events 13 0.0707 7.83E-05 2.80E-03
REACTOME_SIGNALING_BY_RHO_GTPASES 113 Genes involved in Signaling by Rho GTPases 10 0.0885 8.12E-05 2.80E-03
NABA_ECM_REGULATORS 238 Genes encoding enzymes and their regulators involved in the remodeling of the extracellular matrix 15 0.063 8.38E-05 2.80E-03
REACTOME_TRANSMEMBRANE_TRANSPORT_OF_SMALL_MOLECULES 413 Genes involved in Transmembrane transport of small molecules 21 0.0508 8.39E-05 2.80E-03
REACTOME_TRANSCRIPTIONAL_REGULATION_OF_WHITE_ADIPOCYTE_DIFFERENTIATION 72 Genes involved in Transcriptional Regulation of White Adipocyte Differentiation 8 0.1111 8.44E-05 2.80E-03
REACTOME_G_ALPHA1213_SIGNALLING_EVENTS 74 Genes involved in G alpha (12/13) signalling events 8 0.1081 1.03E-04 3.29E-03
REACTOME_NCAM1_INTERACTIONS 39 Genes involved in NCAM1 interactions 6 0.1538 1.06E-04 3.29E-03
KEGG_REGULATION_OF_ACTIN_CYTOSKELETON 216 Regulation of actin cytoskeleton 14 0.0648 1.06E-04 3.29E-03
REACTOME_REGULATION_OF_APOPTOSIS 58 Genes involved in Regulation of Apoptosis 7 0.1207 1.38E-04 4.16E-03
REACTOME_NETRIN1_SIGNALING 41 Genes involved in Netrin-1 signaling 6 0.1463 1.41E-04 4.16E-03
REACTOME_AMINE_COMPOUND_SLC_TRANSPORTERS 27 Genes involved in Amine compound SLC transporters 5 0.1852 1.62E-04 4.69E-03
REACTOME_NRAGE_SIGNALS_DEATH_THROUGH_JNK 43 Genes involved in NRAGE signals death through JNK 6 0.1395 1.85E-04 5.22E-03
REACTOME_P75_NTR_RECEPTOR_MEDIATED_SIGNALLING 81 Genes involved in p75 NTR receptor-mediated signalling 8 0.0988 1.94E-04 5.28E-03
BIOCARTA_PROTEASOME_PATHWAY 28 Proteasome Complex 5 0.1786 1.95E-04 5.28E-03
REACTOME_SIGNALING_BY_NOTCH 103 Genes involved in Signaling by NOTCH 9 0.0874 2.01E-04 5.35E-03
BIOCARTA_SHH_PATHWAY 16 Sonic Hedgehog (Shh) Pathway 4 0.25 2.22E-04 5.79E-03
REACTOME_GASTRIN_CREB_SIGNALLING_PATHWAY_VIA_PKC_AND_MAPK 205 Genes involved in Gastrin-CREB signalling pathway via PKC and MAPK 13 0.0634 2.30E-04 5.84E-03
PID_ERBB1_DOWNSTREAM_PATHWAY 105 ErbB1 downstream signaling 9 0.0857 2.33E-04 5.84E-03
REACTOME_CELL_CYCLE_MITOTIC 325 Genes involved in Cell Cycle	Mitotic 17 0.0523 2.77E-04 6.83E-03
REACTOME_ASSEMBLY_OF_THE_PRE_REPLICATIVE_COMPLEX 65 Genes involved in Assembly of the pre-replicative complex 7 0.1077 2.84E-04 6.86E-03
KEGG_NOTCH_SIGNALING_PATHWAY 47 Notch signaling pathway 6 0.1277 3.04E-04 6.92E-03
PID_LKB1_PATHWAY 47 LKB1 signaling events 6 0.1277 3.04E-04 6.92E-03
REACTOME_S_PHASE 109 Genes involved in S Phase 9 0.0826 3.08E-04 6.92E-03
KEGG_PATHWAYS_IN_CANCER 328 Pathways in cancer 17 0.0518 3.08E-04 6.92E-03
PID_INTEGRIN1_PATHWAY 66 Beta1 integrin cell surface interactions 7 0.1061 3.12E-04 6.92E-03
KEGG_TIGHT_JUNCTION 134 Tight junction 10 0.0746 3.30E-04 7.20E-03
BIOCARTA_TEL_PATHWAY 18 Telomeres	Telomerase	Cellular Aging	and Immortality 4 0.2222 3.62E-04 7.76E-03
REACTOME_POST_TRANSLATIONAL_PROTEIN_MODIFICATION 188 Genes involved in Post-translational protein modification 12 0.0638 3.72E-04 7.85E-03
REACTOME_NUCLEAR_RECEPTOR_TRANSCRIPTION_PATHWAY 49 Genes involved in Nuclear Receptor transcription pathway 6 0.1224 3.83E-04 7.96E-03
KEGG_INSULIN_SIGNALING_PATHWAY 137 Insulin signaling pathway 10 0.073 3.94E-04 8.06E-03
REACTOME_SIGNALING_BY_ERBB4 90 Genes involved in Signaling by ERBB4 8 0.0889 4.01E-04 8.08E-03
KEGG_PANCREATIC_CANCER 70 Pancreatic cancer 7 0.1 4.49E-04 8.79E-03
REACTOME_DNA_REPLICATION 192 Genes involved in DNA Replication 12 0.0625 4.50E-04 8.79E-03
KEGG_VASCULAR_SMOOTH_MUSCLE_CONTRACTION 115 Vascular smooth muscle contraction 9 0.0783 4.58E-04 8.83E-03
REACTOME_SYNTHESIS_OF_DNA 92 Genes involved in Synthesis of DNA 8 0.087 4.65E-04 8.84E-03
PID_IL2_PI3K_PATHWAY 34 IL2 signaling events mediated by PI3K 5 0.1471 5.00E-04 9.23E-03
REACTOME_ION_TRANSPORT_BY_P_TYPE_ATPASES 34 Genes involved in Ion transport by P-type ATPases 5 0.1471 5.00E-04 9.23E-03
NABA_SECRETED_FACTORS 344 Genes encoding secreted soluble factors 17 0.0494 5.30E-04 9.53E-03
KEGG_MTOR_SIGNALING_PATHWAY 52 mTOR signaling pathway 6 0.1154 5.31E-04 9.53E-03
REACTOME_TRANSPORT_OF_INORGANIC_CATIONS_ANIONS_AND_AMINO_ACIDS_OLIGOPEPTIDES 94 Genes involved in Transport of inorganic cations/anions and amino acids/oligopeptides 8 0.0851 5.38E-04 9.53E-03
REACTOME_MITOTIC_M_M_G1_PHASES 172 Genes involved in Mitotic M-M/G1 phases 11 0.064 6.34E-04 1.11E-02
PID_P38_MK2_PATHWAY 21 p38 signaling mediated by MAPKAP kinases 4 0.1905 6.76E-04 1.17E-02
REACTOME_GPCR_DOWNSTREAM_SIGNALING 805 Genes involved in GPCR downstream signaling 30 0.0373 7.35E-04 1.25E-02
REACTOME_CELL_CYCLE 421 Genes involved in Cell Cycle 19 0.0451 7.74E-04 1.30E-02
REACTOME_SIGNALING_BY_GPCR 920 Genes involved in Signaling by GPCR 33 0.0359 7.84E-04 1.30E-02
REACTOME_CDT1_ASSOCIATION_WITH_THE_CDC6_ORC_ORIGIN_COMPLEX 56 Genes involved in CDT1 association with the CDC6:ORC:origin complex 6 0.1071 7.92E-04 1.30E-02
REACTOME_PI3K_EVENTS_IN_ERBB4_SIGNALING 38 Genes involved in PI3K events in ERBB4 signaling 5 0.1316 8.45E-04 1.35E-02
REACTOME_TRIGLYCERIDE_BIOSYNTHESIS 38 Genes involved in Triglyceride Biosynthesis 5 0.1316 8.45E-04 1.35E-02
NABA_BASEMENT_MEMBRANES 40 Genes encoding structural components of basement membranes 5 0.125 1.07E-03 1.69E-02
REACTOME_M_G1_TRANSITION 81 Genes involved in M/G1 Transition 7 0.0864 1.08E-03 1.69E-02
PID_P38_GAMMA_DELTA_PATHWAY 11 Signaling mediated by p38-gamma and p38-delta 3 0.2727 1.11E-03 1.71E-02
BIOCARTA_NOS1_PATHWAY 24 Nitric Oxide Signaling Pathway 4 0.1667 1.15E-03 1.75E-02
REACTOME_ADAPTIVE_IMMUNE_SYSTEM 539 Genes involved in Adaptive Immune System 22 0.0408 1.16E-03 1.75E-02
REACTOME_ER_PHAGOSOME_PATHWAY 61 Genes involved in ER-Phagosome pathway 6 0.0984 1.25E-03 1.86E-02
KEGG_SMALL_CELL_LUNG_CANCER 84 Small cell lung cancer 7 0.0833 1.34E-03 1.94E-02
REACTOME_EFFECTS_OF_PIP2_HYDROLYSIS 25 Genes involved in Effects of PIP2 hydrolysis 4 0.16 1.34E-03 1.94E-02
KEGG_COLORECTAL_CANCER 62 Colorectal cancer 6 0.0968 1.36E-03 1.94E-02
PID_TRKR_PATHWAY 62 Neurotrophic factor-mediated Trk receptor signaling 6 0.0968 1.36E-03 1.94E-02
KEGG_HYPERTROPHIC_CARDIOMYOPATHY_HCM 85 Hypertrophic cardiomyopathy (HCM) 7 0.0824 1.44E-03 2.01E-02
REACTOME_AKT_PHOSPHORYLATES_TARGETS_IN_THE_CYTOSOL 12 Genes involved in AKT phosphorylates targets in the cytosol 3 0.25 1.45E-03 2.01E-02
REACTOME_DOWNREGULATION_OF_ERBB2_ERBB3_SIGNALING 12 Genes involved in Downregulation of ERBB2:ERBB3 signaling 3 0.25 1.45E-03 2.01E-02
BIOCARTA_BAD_PATHWAY 26 Regulation of BAD phosphorylation 4 0.1538 1.56E-03 2.12E-02
PID_INSULIN_GLUCOSE_PATHWAY 26 Insulin-mediated glucose transport 4 0.1538 1.56E-03 2.12E-02
REACTOME_MITOTIC_G1_G1_S_PHASES 137 Genes involved in Mitotic G1-G1/S phases 9 0.0657 1.60E-03 2.12E-02
REACTOME_NGF_SIGNALLING_VIA_TRKA_FROM_THE_PLASMA_MEMBRANE 137 Genes involved in NGF signalling via TRKA from the plasma membrane 9 0.0657 1.60E-03 2.12E-02
REACTOME_METABOLISM_OF_PROTEINS 518 Genes involved in Metabolism of proteins 21 0.0405 1.61E-03 2.12E-02
NABA_COLLAGENS 44 Genes encoding collagen proteins 5 0.1136 1.66E-03 2.14E-02
REACTOME_PI3K_EVENTS_IN_ERBB2_SIGNALING 44 Genes involved in PI3K events in ERBB2 signaling 5 0.1136 1.66E-03 2.14E-02
REACTOME_G1_S_TRANSITION 112 Genes involved in G1/S Transition 8 0.0714 1.69E-03 2.16E-02
REACTOME_CYCLIN_E_ASSOCIATED_EVENTS_DURING_G1_S_TRANSITION_ 65 Genes involved in Cyclin E associated events during G1/S transition 6 0.0923 1.74E-03 2.20E-02
SIG_IL4RECEPTOR_IN_B_LYPHOCYTES 27 Genes related to IL4 rceptor signaling in B lymphocytes 4 0.1481 1.81E-03 2.26E-02
REACTOME_MRNA_SPLICING_MINOR_PATHWAY 45 Genes involved in mRNA Splicing - Minor Pathway 5 0.1111 1.84E-03 2.26E-02
ST_DIFFERENTIATION_PATHWAY_IN_PC12_CELLS 45 "Differentiation Pathway in PC12 Cells; this is a specific case of PAC1 Receptor Pathway." 5 0.1111 1.84E-03 2.26E-02
REACTOME_CASPASE_MEDIATED_CLEAVAGE_OF_CYTOSKELETAL_PROTEINS 13 Genes involved in Caspase-mediated cleavage of cytoskeletal proteins 3 0.2308 1.86E-03 2.27E-02
REACTOME_IMMUNE_SYSTEM 933 Genes involved in Immune System 32 0.0343 1.90E-03 2.29E-02
KEGG_N_GLYCAN_BIOSYNTHESIS 46 N-Glycan biosynthesis 5 0.1087 2.03E-03 2.41E-02
PID_A6B1_A6B4_INTEGRIN_PATHWAY 46 a6b1 and a6b4 Integrin signaling 5 0.1087 2.03E-03 2.41E-02
ST_GAQ_PATHWAY 28 G alpha q Pathway 4 0.1429 2.07E-03 2.44E-02
NABA_ECM_AFFILIATED 171 Genes encoding proteins affiliated structurally or functionally to extracellular matrix proteins 10 0.0585 2.14E-03 2.50E-02
REACTOME_PIP3_ACTIVATES_AKT_SIGNALING 29 Genes involved in PIP3 activates AKT signaling 4 0.1379 2.37E-03 2.70E-02
REACTOME_PKB_MEDIATED_EVENTS 29 Genes involved in PKB-mediated events 4 0.1379 2.37E-03 2.70E-02
KEGG_PROTEASOME 48 Proteasome 5 0.1042 2.45E-03 2.70E-02
PID_AJDISS_2PATHWAY 48 Posttranslational regulation of adherens junction stability and dissassembly 5 0.1042 2.45E-03 2.70E-02
PID_HES_HEY_PATHWAY 48 Notch-mediated HES/HEY network 5 0.1042 2.45E-03 2.70E-02
REACTOME_CDK_MEDIATED_PHOSPHORYLATION_AND_REMOVAL_OF_CDC6 48 Genes involved in CDK-mediated phosphorylation and removal of Cdc6 5 0.1042 2.45E-03 2.70E-02
REACTOME_CROSS_PRESENTATION_OF_SOLUBLE_EXOGENOUS_ANTIGENS_ENDOSOMES 48 Genes involved in Cross-presentation of soluble exogenous antigens (endosomes) 5 0.1042 2.45E-03 2.70E-02
REACTOME_SIGNALING_BY_NOTCH1 70 Genes involved in Signaling by NOTCH1 6 0.0857 2.54E-03 2.77E-02
PID_ARF6_TRAFFICKING_PATHWAY 49 Arf6 trafficking events 5 0.102 2.69E-03 2.79E-02
PID_FOXO_PATHWAY 49 FoxO family signaling 5 0.102 2.69E-03 2.79E-02
REACTOME_REGULATION_OF_ORNITHINE_DECARBOXYLASE_ODC 49 Genes involved in Regulation of ornithine decarboxylase (ODC) 5 0.102 2.69E-03 2.79E-02
KEGG_O_GLYCAN_BIOSYNTHESIS 30 O-Glycan biosynthesis 4 0.1333 2.69E-03 2.79E-02
PID_CDC42_REG_PATHWAY 30 Regulation of CDC42 activity 4 0.1333 2.69E-03 2.79E-02
PID_RAS_PATHWAY 30 Regulation of Ras family activation 4 0.1333 2.69E-03 2.79E-02
REACTOME_HIV_INFECTION 207 Genes involved in HIV Infection 11 0.0531 2.79E-03 2.87E-02
KEGG_CALCIUM_SIGNALING_PATHWAY 178 Calcium signaling pathway 10 0.0562 2.87E-03 2.89E-02
BIOCARTA_HSP27_PATHWAY 15 Stress Induction of HSP Regulation 3 0.2 2.87E-03 2.89E-02
KEGG_GLYCOSPHINGOLIPID_BIOSYNTHESIS_GANGLIO_SERIES 15 Glycosphingolipid biosynthesis - ganglio series 3 0.2 2.87E-03 2.89E-02
REACTOME_SIGNALING_BY_PDGF 122 Genes involved in Signaling by PDGF 8 0.0656 2.89E-03 2.89E-02
REACTOME_GPVI_MEDIATED_ACTIVATION_CASCADE 31 Genes involved in GPVI-mediated activation cascade 4 0.129 3.04E-03 3.02E-02
REACTOME_SLC_MEDIATED_TRANSMEMBRANE_TRANSPORT 241 Genes involved in SLC-mediated transmembrane transport 12 0.0498 3.12E-03 3.07E-02
KEGG_VIRAL_MYOCARDITIS 73 Viral myocarditis 6 0.0822 3.14E-03 3.07E-02
REACTOME_AUTODEGRADATION_OF_THE_E3_UBIQUITIN_LIGASE_COP1 51 Genes involved in Autodegradation of the E3 ubiquitin ligase COP1 5 0.098 3.21E-03 3.07E-02
REACTOME_P53_INDEPENDENT_G1_S_DNA_DAMAGE_CHECKPOINT 51 Genes involved in p53-Independent G1/S DNA damage checkpoint 5 0.098 3.21E-03 3.07E-02
REACTOME_SCF_BETA_TRCP_MEDIATED_DEGRADATION_OF_EMI1 51 Genes involved in SCF-beta-TrCP mediated degradation of Emi1 5 0.098 3.21E-03 3.07E-02
REACTOME_POTASSIUM_CHANNELS 98 Genes involved in Potassium Channels 7 0.0714 3.24E-03 3.07E-02
PID_NETRIN_PATHWAY 32 Netrin-mediated signaling events 4 0.125 3.42E-03 3.18E-02
PID_SYNDECAN_4_PATHWAY 32 Syndecan-4-mediated signaling events 4 0.125 3.42E-03 3.18E-02
BIOCARTA_ACH_PATHWAY 16 Role of nicotinic acetylcholine receptors in the regulation of apoptosis 3 0.1875 3.49E-03 3.18E-02
BIOCARTA_BCELLSURVIVAL_PATHWAY 16 B Cell Survival Pathway 3 0.1875 3.49E-03 3.18E-02
BIOCARTA_P53_PATHWAY 16 p53 Signaling Pathway 3 0.1875 3.49E-03 3.18E-02
REACTOME_VIF_MEDIATED_DEGRADATION_OF_APOBEC3G 52 Genes involved in Vif-mediated degradation of APOBEC3G 5 0.0962 3.49E-03 3.18E-02
KEGG_ADHERENS_JUNCTION 75 Adherens junction 6 0.08 3.59E-03 3.22E-02
PID_AVB3_INTEGRIN_PATHWAY 75 Integrins in angiogenesis 6 0.08 3.59E-03 3.22E-02
PID_AR_TF_PATHWAY 53 Regulation of Androgen receptor activity 5 0.0943 3.80E-03 3.33E-02
REACTOME_DESTABILIZATION_OF_MRNA_BY_AUF1_HNRNP_D0 53 Genes involved in Destabilization of mRNA by AUF1 (hnRNP D0) 5 0.0943 3.80E-03 3.33E-02
KEGG_PHOSPHATIDYLINOSITOL_SIGNALING_SYSTEM 76 Phosphatidylinositol signaling system 6 0.0789 3.84E-03 3.33E-02
REACTOME_ANTIGEN_PROCESSING_CROSS_PRESENTATION 76 Genes involved in Antigen processing-Cross presentation 6 0.0789 3.84E-03 3.33E-02
PID_NCADHERIN_PATHWAY 33 N-cadherin signaling events 4 0.1212 3.84E-03 3.33E-02
PID_NFAT_3PATHWAY 54 Role of Calcineurin-dependent NFAT signaling in lymphocytes 5 0.0926 4.12E-03 3.55E-02
REACTOME_RAS_ACTIVATION_UOPN_CA2_INFUX_THROUGH_NMDA_RECEPTOR 17 Genes involved in Ras activation uopn Ca2 infux through NMDA receptor 3 0.1765 4.17E-03 3.58E-02
ST_WNT_BETA_CATENIN_PATHWAY 34 Wnt/beta-catenin Pathway 4 0.1176 4.28E-03 3.65E-02
REACTOME_CELL_JUNCTION_ORGANIZATION 78 Genes involved in Cell junction organization 6 0.0769 4.36E-03 3.69E-02
REACTOME_ION_CHANNEL_TRANSPORT 55 Genes involved in Ion channel transport 5 0.0909 4.46E-03 3.75E-02
REACTOME_FACTORS_INVOLVED_IN_MEGAKARYOCYTE_DEVELOPMENT_AND_PLATELET_PRODUCTION 132 Genes involved in Factors involved in megakaryocyte development and platelet production 8 0.0606 4.66E-03 3.90E-02
KEGG_HEDGEHOG_SIGNALING_PATHWAY 56 Hedgehog signaling pathway 5 0.0893 4.82E-03 3.98E-02
REACTOME_SCFSKP2_MEDIATED_DEGRADATION_OF_P27_P21 56 Genes involved in SCF(Skp2)-mediated degradation of p27/p21 5 0.0893 4.82E-03 3.98E-02
REACTOME_ENERGY_DEPENDENT_REGULATION_OF_MTOR_BY_LKB1_AMPK 18 Genes involved in Energy dependent regulation of mTOR by LKB1-AMPK 3 0.1667 4.93E-03 4.05E-02
REACTOME_P53_DEPENDENT_G1_DNA_DAMAGE_RESPONSE 57 Genes involved in p53-Dependent G1 DNA Damage Response 5 0.0877 5.20E-03 4.24E-02
ST_INTEGRIN_SIGNALING_PATHWAY 82 Integrin Signaling Pathway 6 0.0732 5.57E-03 4.48E-02
BIOCARTA_HIVNEF_PATHWAY 58 HIV-I Nef: negative effector of Fas and TNF 5 0.0862 5.60E-03 4.48E-02
REACTOME_COLLAGEN_FORMATION 58 Genes involved in Collagen formation 5 0.0862 5.60E-03 4.48E-02
BIOCARTA_MTA3_PATHWAY 19 Downregulated of MTA-3 in ER-negative Breast Tumors 3 0.1579 5.78E-03 4.58E-02
BIOCARTA_PAR1_PATHWAY 37 Thrombin signaling and protease-activated receptors 4 0.1081 5.82E-03 4.58E-02
PID_FRA_PATHWAY 37 Validated transcriptional targets of AP1 family members Fra1 and Fra2 4 0.1081 5.82E-03 4.58E-02
REACTOME_O_LINKED_GLYCOSYLATION_OF_MUCINS 59 Genes involved in O-linked glycosylation of mucins 5 0.0847 6.02E-03 4.70E-02
PID_CMYB_PATHWAY 84 C-MYB transcription factor network 6 0.0714 6.26E-03 4.83E-02
REACTOME_REGULATION_OF_MRNA_STABILITY_BY_PROTEINS_THAT_BIND_AU_RICH_ELEMENTS 84 Genes involved in Regulation of mRNA Stability by Proteins that Bind AU-rich Elements 6 0.0714 6.26E-03 4.83E-02
REACTOME_GAB1_SIGNALOSOME 38 Genes involved in GAB1 signalosome 4 0.1053 6.41E-03 4.87E-02
REACTOME_NUCLEAR_SIGNALING_BY_ERBB4 38 Genes involved in Nuclear signaling by ERBB4 4 0.1053 6.41E-03 4.87E-02
REACTOME_PI3K_AKT_ACTIVATION 38 Genes involved in PI3K/AKT activation 4 0.1053 6.41E-03 4.87E-02
